# Supplementary material for: Profiles of Cytokines Secreted by ARPE-19 Cells Exposed to Light and Incubated with Anti-VEGF Antibody
Source: Biomedicines. 2021 Sep 27;9(10):1333. doi: 10.3390/biomedicines9101333 (PMC8533158; doi:10.3390/biomedicines9101333)
Supplement: Supplementary file 1 [file biomedicines-09-01333-s001.zip]

Archive with 1 entries (1 files):
- biomedicines-1373529-supplementary.pdf
